# Supplementary material for: Impact of a modified produce prescription program on fruit and vegetable intake in an HBCU
Source: PLoS One. 2026 Jul 28;21(7):e0354520. doi: 10.1371/journal.pone.0354520 (PMC13411901; doi:10.1371/journal.pone.0354520)
Supplement: S1 File — (XLSX) [file pone.0354520.s001.xlsx]

## Sheet: S1 File. Produce Prescription
Case	Group	BL_Q1	BL_Q2	BL_Q3	BL_Q3i	BL_Q4	BL_Q5	BL_Q6	BL_Q7	BL_Q8	BL_DQ9	BL_FS	BL_QID84	BL_QID85	BL_QID86	BL_QID87	BL_QID88	BL_QID89	BL_QID90	BL_QID91	BL_QID92	BL_QID93	EL_QID84	EL_QID85	EL_QID86	EL_QID87	EL_QID88	EL_QID89	EL_QID90	EL_QID91	EL_QID92	EL_QID93
p231pp	1	6	1	20	1	1	1	2	1	1	1	2	3	6	3	6	5	6	5	1	3	3
p233pp	1	1	2	18	1	1	1	2	1	1	1	2	1	6	5	7	4	1	7	1	1	3	3	7	5	3	1	3	6	1	3	3
p235pp	1	3	2	19	1	1	2	2	1	2	2	1	1	5	1	4	3	2	5	2	3	3	2	8	5	4	2	3	8	1	1	1
p236pp	1	9	2	21	1	1	4	2	2	2	1	0	1	6	3	5	1	4	7	1	3	3	6	5	6	6	3	7	6	4	3	5
p237pp	1	3	2	23	1	1	4	2	2	2	1	0	1	4	3	6	3	1	6	1	3	1	3	6	6	2	4	3	5	3	1	5
p239pp	1	5	2	25	2	1	3	2	1	1	2	1	1	1	1	1	1	1	1	1	1	1	5	7	4	1	4	4	7	2	2	1
p242pp	1	4	2	21	1	1	3	2	1	1	2	1	1	6	5	5	5	3	6	3	2	2	6	6	8	5	5	6	7	2	3	3
p245pp	1	7	2	21	1	1	3	2	1	2	1	0	1	5	3	5	3	1	3	6	1	2	9	9	9	6	8	4	6	3	5	5
p246pp	1	5	2	21	1	1	4	2	1	1	1	0	1	6	3	5	3	2	3	1	3	2	6	7	5	6	5	2	6	8	3	3
p247pp	1	2	2	21	1	1	3	2	1	1	2	0	1	6	6	5	1	1	9	1	2	2	9	7	6	6	5	6	6	5	7	5
p248pp	1	6	2	26	2	6	5	1	2	2	2	1	1	2	2	2	1	1	3	1	2	2	5	5	5	4	4	6	6	5	6	5
P250pp	1	7	2	19	1	1	2	2	1	2	1	0	1	5	1	5	1	1	3	1	3	2	3	7	6	5	5	2	6	1	1	2
p259pp	1	3	2	20	1	1	4	2	1	2	2	2										1	3	6	1	2	1	3	1	1	1	2
p260pp	1	7	2	29	2	1	4	2	3	3	1	0	7	7	6	5	3	3	3	1	2	2	1	6	5	7	3	1	7	3	3	3
p262pp	1	1	2	20	1	1	2	2	1	2	1	0	3	5	6	9	5	1	6	1	6	3	1	2	2	3	2	3	3	1	2	3
p263pp	1	3	2	20	1	1	3	2	1	1	2	0	12	5	3	6	7	4	4	1	5	3	2	6	6	3	4	1	10	1	2	2
p265pp	1	9	2	31	3	1	5	1	2	2	1	0	3	10	3	3	4	5	5	5	2	3	6	5	3	4	4	3	6	1	3	3
p269pp	1	5	3	18	1	1	2	2	1	2	1	0	1	1	1	5	1	1	3	1	6	1	2	5	3	6	5	3	3	3	3	3
p271pp	1	6	2	29	2	1	5	2	2	2	2	1	5	6	5	4	2	2	4	4	3	5
p277pp	1	2	2	20	1	1	3	2	2	1	1	2	1	6	1	3	3	1	3	3	4	1	8	9	5	4	3	4	7	5	4	4
p282pp	1	1	2	19	1	4	1	2	1	1	1	1											7	6	6	5	5	5	6	3	3	3
p283pp	1	4	2	19	1	1	1	2	2	2	2	0	3	5	3	4	2	3	3	1	3	2	3	6	3	6	6	6	5	2	3	3
p285pp	1	1	2	18	1	1	1	2	2	1	2	1	6	6	9	6	6	3	5	1	3	1	2	4	3	3	4	3	3	1	4	4
p288pp	1	4	1	22	1	1	3	2	1	1	1	1	2	4	4	5	4	5	6	3	3	2	3	3	3	3	3	3	4		3	3
p294pp	1	6	1	26	2	1	5	2	1	2	2	0	5	5	5	3	3	5	3	3	3	5	7	6	6	6	6	6	6	6	6	6
p295pp	1	3	2	22	1	1	4	2	2	1	1	1	1	5	4	7	8	1	9	5	3	6	3	6	4	5	2	3	6	1	1	1
p298pp	1	8	2	57	4	1	5	1	3	2	1	0	3	3	3	2	1	2	3	2	6	5	3	6	3	6	6	3	6	2	3	2
p299pp	1	6	1	28	2	6	5	1	4	2	1	1	1	1	1	1	1	1	1	1	3	2	5	5	4	5	3	4	5	3	2	3
p230pp	2	3	2	22	1	1	4	2	1	1	1	2	9	9	3	3	3	3	6	3	3	3	7	7	8	5	5	4	8	1	2	3
p232pp	2	6	2	38	3	1	5	2	2	2	2	0	5	6	3	1	1	3	5	1	1	1	1	6	4	1	5	5	5	1	5	4
p234pp	2	6	1	29	2	1	5	2	2	2	2	0	1	2	2	1	3	1	3	1	2	1	5	5	6	5	5	2	6	1	2	3
p238pp	2	9	2	21	1	1	3	2	4	1	1	0	6	6	5	3	1	1	5	1	5	5	2	6	4	3	3	4	4	4	5	5
p240pp	2	6	2	27	2	1	4	2	1	1	2	1	6	6	6	4	4	4	4	3	3	3	6	6	5	2	3	5	6	5	3	5
p241pp	2	1	2	18	1	1	2	2	1	1	1	1	6	5	6	6	4	3	6	1	2	1	3	5	3	2	1	1	2	1	3	3
p243pp	2	2	2	22	1	1	3	2	1	1	2	1	2	6	1	3	4	1	5	1	2	5	2	6	7	3	1	1	5	4	3	3
p244pp	2	3	2	26	2	1	5	2	2	2	2	1	3	9	8	2	1	2	7	1	2	3	1	9	9	9	9	9	9	9	9	9
p252pp	2	6	2	29	2	6	5	1	2	3	1	0	1	2	1	6	6	4	3	1	5	5	5	5	4	4	6	5	5	3	5	5
p258pp	2	3	1	27	2	6	5	1	3	3	2	0	2	2	2	2	3	1	2	2	2	2	3	6	5	10	2	1	5	1	10	10
p261pp	2	3	2	26	2	1	4	2	1	3	2	1	1	6	6	4	6	3	7	2	1	1	5	8	8	3	5	1	6	1	1	3
p264pp	2	4	2	21	1	1	4	2	2	2	1	1	6	6	4	5	6	3	6	4	4	1	3	3	4	4	3	2	3	4	2	3
p266pp	2	3	2	39	3	1	5	1	2	2	2	0	2	5	6	5	2	3	3	1	2	2	6	6	6	5	6	3	6	1	2	1
p267pp	2	6	2	21	1	1	3	2	1	1	1	1	1	6	1	6	4	6	5	5	6	5	2	6	1	3	3	1	5	1	1	3
p268pp	2	9	2	22	1	1	4	2	1	2	1	1	3	6	6	3	6	3	7	2	3	3	4	6	8	5	4	4	6	3	3	3
p270pp	2	2	2	21	1	1	4	2	2	1	1	1	5	5	5	6	5	5	5	3	5	5	3	5	3	4	3	3	6	6	4	2
p272pp	2	8	2	21	1	4	4	2	1	1	2	0	5	5	6	5	4	3	6	3	3	3	2	2	4	2	2	2	2	1	4	4
P273PP	2	7	1	19	1	1	3	2	2	1	1	0	1	3	3	6	3	1	1	3	3	1	2	3	2	2	2	1	4	1	1	3
p274pp	2	6	1	24	2	6	5	2	2	2	1	0	1	6	1	1	1	1	1	1	1	1	3	6	3	4	2	1	4	1	3	1
p275pp	2	3	2	26	2	1	5	2	2	2	1	0	5	6	5	4	2	1	5	2	1	2	1	3	3	4	2	1	1	3	3	1
p278pp	2	3	2	33	3	6	5	1	2	2	2	1	3	5	3	3	1	3	3	1	3	5	3	5	5	1	1	2	2	2	1	3
p286pp	2	6	2	29	2	1	5	2	2	2	1	0	5	6	6	6	4	3	6	1	3	6	9	6	6	6	6	3	2	2	5	4
p287pp	2	3	2	21	1	1	4	2	2	1	2	1	6	5	3	6	4	3	5	3	2	5	7	7	6	4	6	2	8	1	5	8
p289pp	2	6	2	24	2	1	4	2	2	1	2	0	2	5	3	3	3	3	5	3	3	3	10	1	5	3	4	4	3	3	5	5
p292pp	2	8	1	28	2	1	5	2	2	2	2	0	4	6	2	4	1	1	4	7	1	3	3	2	3	1	2	2	2	2	2	1
p296pp	2	6	3	24	2	1	5	2	3	2	1	0	3	6	1	5	5	8	6	6	3	6	1	4	4	3	2	3	4	4	4	3
p297pp	2	6	2	27	2	1	5	2	2	2	1	1	1	5	1	3	1	2	3	1	1	3	2	1	2	2	2	2	2	2	2	2
